# Supplementary material for: Bisphenol-A disturbs hormonal levels and testis mitochondrial activity, reducing male fertility
Source: Hum Reprod Open. 2023 Nov 15;2023(4):hoad044. doi: 10.1093/hropen/hoad044 (PMC10681812; doi:10.1093/hropen/hoad044)
Supplement: hoad044_Supplementary_Data [file hoad044_supplementary_data.zip]

Archive with 2 entries (2 files):
- HRO-23-0183-R2-SuppTables1-2_EO.docx
- Supplementary_Figures_EO.docx
